# Supplementary material for: Associations Between Mineral Composition and Aflatoxin B1 in Maize (Zea mays L.) Seeds: Toward Contamination Indicators and Food Safety
Source: Foods. 2025 Oct 18;14(20):3552. doi: 10.3390/foods14203552 (PMC12564624; doi:10.3390/foods14203552)
Supplement: Supplementary file 1 [file foods-14-03552-s001.zip]

Archive with 1 entries (1 files):
- foods-3873699-supplementary.pdf
